# Supplementary material for: Expanding Insights: Harnessing Expansion Microscopy for Super-Resolution Analysis of HIV-1–Cell Interactions
Source: Viruses. 2024 Oct 15;16(10):1610. doi: 10.3390/v16101610 (PMC11512423; doi:10.3390/v16101610)
Supplement: Supplementary file 1 [file viruses-16-01610-s001.zip]

Archive with 4 entries (4 files):
- Supplementary Figures Revision.pdf
- Supplementary File S1.pdf
- Supplementary Video 1.avi
- Supplementary Video 2.avi
